# Supplementary material for: β-catenin mediates growth defects induced by centrosome loss in a subset of APC mutant colorectal cancer independently of p53
Source: PLoS One. 2024 Feb 7;19(2):e0295030. doi: 10.1371/journal.pone.0295030 (PMC10849215; doi:10.1371/journal.pone.0295030)
Supplement: S2 File — (XLSX) [file pone.0295030.s004.xlsx]

## Sheet: Fig1B
DMSO	centrinone	DMSO p53KO	centrinone p53KO
1.15194	0.134474	0.246245	1.01851
0.0674118	0.059029	0.774013	0.114216
0.862382	0.195948	1.08313	0.960182
0.529514	0.0464548	3.51275	1.55327
0.578414	0.239958	1.15788	0.525323
0.677611	0.0820817	3.58086	1.16801
0.0482012	0.217255	1.41355	0.382815
0.496333	0.144604	2.19909	0.126091
0.826406	0.0513447	1.72686	0.838282
1.18163	0.169752	1.1198	0.584003
0.289207	0.0471533	0.548376	0.330772
0.895564	0.173594	2.31575	2.04471
1.45407	0.220748	2.46769	0.843171
1.49424	0.0579811	0.228082	1.50332
0.491443	0.165211	0.725812	0.733846
0.0649668	0.100594	1.77157	0.866923
2.89975	0.0513447	1.87496	0.461055
2.01292	0.0943067	2.75131	0.063919
0.919665	0.11701	0.134125	0.991617
1.17779	0.1708	2.56549	0.460705
0.100594	0.13657	2.97834	0.669228
	0.121202	1.15473	0.201886
0.0461055	0.149144	1.08103	1.15927
0.900105	0.0876703	0.103737	1.68984
0.544534	0.21481	0.0880196	0.794272
0.879148	0.122599	0.0499476	0.246594
1.80056	0.147747	4.50751	0.179881
1.29794	0.145651	0.405868	0.316801
0.598324	0.0695075	0.433811	0.668529
0.0488997	0.103388	2.58785	0.722319
1.67971	0.149494	1.12365	0.128536
0.34125	0.0709046	3.81209	1.14111
0.36081	0.0454069	1.44534	0.144254
0.0433112	0.0719525	0.0747468	1.10444
0.40482	0.20957	1.10444	0.385609
2.25847	0.0394691	1.53196	2.14251
0.515892	0.0359763	2.76423	0.296193
3.2445	0.0862731	3.7576	0.812784
1.0234	0.0862731	0.519036	0.713587
0.478868		1.23961	0.686692
0.725463		2.12993	0.625917
0.427524		0.157178	0.0461055
1.46245		3.82536	0.286064
1.55187		2.50681	0.987426
0.519385		1.25218	0.602864
2.36116		1.07405	1.50157
0.2438		1.23681	1.40692
0.324834		3.32903	0.163814
1.3182		0.750262	1.50576
0.727908		1.03633	0.649319
1.58121		2.70101	0.604611
1.23856		3.81488	0.313657
1.41879		0.456514	0.178833
1.96332		2.34369	0.676214
0.736989			0.826755
0.550472		1.92875	0.589242
0.264757		0.466643	1.15578
1.15788		1.46839	0.447782
0.0625218		2.72965	1.15019
1.30248		2.01257	0.899406
1.58889		0.965072	1.02305
2.69473		0.0359763	1.09466
0.787286		0.0862731	0.343346
1.62661		0.0862731	1.10094
1.53021		0.0862731	0.539644
0.630108			1.62207
1.91338			0.825707
0.923856			0.971009
0.471533			0.0827803
0.93154			0.112819
1.05344			0.363605
0.457911			0.196996
0.694726			0.119106
1.46769			0.164513
0.67307			3.708
2.07335			0.489696
1.43311			0.421935
0.645477			1.5365
0.0359763			0.508907
0.0862731			0.550122
0.0862731			0.273839
0.279427			0.346839
			0.871114
			0.540692
			0.393992
			0.185819
			0.392246
			1.35103
			0.105135
			0.0855746
			1.30213
			0.316801
			0.397485
			0.893119
			0.618931
			0.807544
			0.267202
			0.414949
			0.869717
			0.0359763
			0.0862731
			0.0862731

## Sheet: Fig1E
GAPDH normalized values
Normal
Control	p53KO	rep
1	0.028343	1
1	0.005954	2

## Sheet: Fig1H
treatment	cep192 foci	nuclei	foci to nuclei	organoid
dmso	2331	1880	1.23989	0
dmso	2386	2939	0.811841	1
dmso	1577	958	1.64614	2
cent	44	736	0.0597826	0
cent	50	827	0.0604595	1
cent	24	513	0.0467836	2
cent	158	1088	0.145221	3
cent	109	1399	0.0779128	4

## Sheet: Fig2B
CSC406	CSC406 +centrinone	CSC406 p53-/-	CSC406 p53-/- +centrinone	POP092	POP092 +centrinone	POP092 p53-/-	POP092 p53-/- +centrinone	POP112	POP112 +centrinone
0.0924408	0.0642077	0.0601093	0.0227687	0.382901	0.0795816	1.27161	0.322046	0.0411153	0.889887
0.20765	0.0915301	0.0323315	0.123862	3.21464	0.0436562	0.402017	0.601945	1.31285	0.335066
1.95674	0.187614	0.0364299	0.107468	0.0609368	0.0254661	0.471181	0.0518732	1.25945	0.181947
0.0259563	0.041439	0.688069	0.23224	0.140518	0.0381992	0.300793	0.144813	0.479206	0.0411153
1.28233	0.118397	0.0286885	0.125683	0.656662	0.0254661	2.70929	0.135807	0.400284	0.104442
0.111111	0.155282	1.89162	0.037796	0.196453	0.0354707	2.55151	0.143372	0.356333	0.336484
0.0350637	0.0596539	0.10337	0.356102	0.543429	0.0318326	0.0731268	0.440562	3.19093	2.49669
0.453097	0.0432605	0.125683	0.108834	0.060482	0.140518	0.0453891	0.471542	2.00189	0.756144
0.604736	0.0933516	2.63479	0.215392	0.170987	0.0572988	1.33429	0.32745	0.0845936	0.770794
0.895264	0.0250455	0.0528233	0.206739	0.340609	0.0377444	1.70029	0.150937	0.901229	0.0623819
0.337887	0.12796	0.0464481	0.023224	0.117781	0.435653	2.20317	0.213256	0.465973	0.268431
2.51275	0.0860656	0.0387067	0.0286885	0.356071	0.0986812	0.292147	0.257205	0.747165	0.0614367
0.32286	0.0878871	0.35929	0.254554	0.144611	0.146885	0.195605	0.060879	1.17533	0.264178
0.150729	0.0277778	0.485428	0.290073	0.0250114	0.0263756	0.689841	0.212176	0.484405	1.69376
0.178962	0.0833333	0.0878871	0.0765027	0.0354707	0.0968622	0.498919	0.0929395	0.640359	0.127127
0.725865	0.0801457	6.33106	0.023224	1.48522	0.15598	1.32205	0.222623	0.188091	1.15359
0.29326	0.03051	0.0596539	0.0428051	1.73306	0.0395634	0.564841	0.225865	0.356333	0.110113
0.13388	0.0373406	0.387978	0.107013	0.0254661	0.173261	0.306556		0.0916824	0.215028
0.0765027	0.0933516	1.36794	0.112933	3.12506	0.281037	1.51477		4.07325	0.647448
0.536885	0.0418943	4.07741	0.0373406	0.242383	0.254206	1.21145		0.562382	0.356805
0.0250455	0.157559	0.0295993	0.312841	0.0313779	0.0854934	0.840418		0.028828	1.86531
3.30829	0.10929	1.5173	0.0860656	0.121874	0.16462	0.831052		2.13374	0.667769
0.0318761	0.0887978	0.158015	0.0423497	0.0404729	0.192815	2.53999		5.02977	0.179112
0.0928962	0.0865209	0.380692	0.187159	0.419281	0.174625	1.39697		0.978734	0.213138
1.48224	0.0355191	4.81375	0.101093	0.90814	0.044111	1.63545		0.105387	0.0704159
0.0250455	0.0250455	0.0482696	0.105647	0.946794	0.126876	1.058		0.0789225	2.28261
0.0350637	0.160291	0.323771	0.0582878	0.403365	0.261937	0.641931		0.958412	2.64178
0.057377	0.023224	0.673042	0.0323315	0.105502	0.197817	0.121038		5.75898	3.15785
1.69308	0.0236794	0.026867	0.0359745	0.1196	0.0227376	0.536023		2.64225	0.698015
2.13798	0.0428051	1.90255	0.239071	0.0250114	0.0636653	0.0414265		0.940926	0.0439508
0.0286885	0.0227687	0.879781	0.0259563	1.12324	0.200091	0.756484		1.43195	0.189036
1.352	0.0359745	0.0236794	0.275045	0.0445657	0.0386539	2.2871		4.181	0.264178
0.0346084	0.023224	3.71266	0.0282331	0.0395634	0.0923147	1.5335		0.0779773	0.0637996
0.0295993	0.0437159	0.0400729	0.0295993	0.345157	0.115507	0.331052		0.0283554	0.451796
0.03051	0.132969	0.0428051	0.034153	2.76671	0.150978	0.668228		0.0590737	1.39981
1.98725	0.0282331	0.239071	0.026867	1.92269	0.0263756	0.742075		2.37051	1.00189
0.0778689	0.0318761	0.0446266	0.0628415	0.195998	0.223283	2.09222		0.0311909	2.67864
3.11111	0.0651184	2.51594	0.154827	0.0713961	0.173715	0.992795		0.316635	0.0250473
0.718579	0.0391621	0.0846994		0.0732151	0.0268304	0.377522		0.166352	1.38752
0.448543	0.121585	1.56603		0.627103	0.161437	2.27522		0.797259	1.50992
0.0992714	0.0241348	1.31466		0.355161	0.186903	0.313761		0.874291	0.595936
0.148452		2.74271		0.0754889	0.278308	0.298271		0.249527	0.413516
0.0364299		0.0245902		0.618008	0.0250114	1.88184		0.112949	0.0326087
0.0678506		2.7755		0.112779	0.049568	0.154899		0.0874291	0.996219
0.0391621		0.064663		0.777171	0.0400182			1.9603	1.06947
0.0892532		2.03688		3.51614	0.0291041			0.72259	2.13043
1.98178		3.98634		0.53206	0.177353			0.604915	1.84027
0.037796		0.0245902		0.53206	0.0895862			0.116257	0.235822
1.03825		4.73588		0.06412	0.139609			1.49811	0.803403
0.246812		0.907104		0.0254661	0.194179			0.728261	0.657845
0.0259563		2.31239		0.773079	0.205093			0.0467864	0.258507
0.790528		0.42031		0.519327	0.149614			0.402174	0.460775
0.0227687		1.23087		0.0368349	0.309686			0.0661626	2.12287
0.470401		2.20127		0.0236471	0.337426			7.1276	0.0793951
3.19718		0.0318761		0.0354707	0.170077			0.276938	0.536389
0.0432605		3.2072		0.0914052	0.42201			1.3086	0.553875
2.13616		1.72996		0.611642	0.0354707				1.43573
0.0273224		0.227687		1.91451	0.225557			1.10066	1.2845
0.540528		0.0678506		1.09914	0.122783			0.0293006	2.55199
0.449454		3.39435		1.62756	0.278308			0.0704159	0.641777
0.736339		0.0523679		2.75898	0.0263756			0.336956	0.0860113
0.0810565		1.71904		0.234197	0.0763984			2.79584	0.0335539
2.76138		1.65164		0.709868	0.142337			2.53828	0.823251
0.0906193		0.0295993		0.0241019	0.138245			0.376654	0.248582
4.31876		0.0286885		0.527513	0.113233			0.704631	0.063327
1.2755		1.25501		3.5548	0.29377			0.904064	2.12146
0.0423497		0.0245902		0.468395	0.0286494			1.06285	1.25567
2.56694		0.0601093		2.03274	0.149614			0.0590737	0.251418
0.493169		0.048725		0.0559345	0.0259209			1.23724	3.17911
0.0259563		0.126138		1.58936	0.249204			0.418715	2.34121
0.0418943		1.79827		0.0245566	0.055025			0.521739	0.758979
0.101093		0.0514572		0.0418372	0.310141			0.249527	0.112949
0.416211		0.0245902		0.524329	0.567076			2.36909	0.720699
0.0245902		0.172587		5.1337	0.0736698			0.521266	0.777883
0.041439		0.0874317		1.77626	0.224193			0.0628544	3.22732
0.0273224		2.33834		0.716689	0.0254661			1.27079	1.5931
1.74454		0.0482696		1.25602	0.0500227			0.0496219	2.4069
1.18443		0.037796		0.0536608	0.0454752			0.42155	1.54206
0.057377		0.583333		1.29513	0.188722			0.047259	0.505671
0.700364		0.131148		1.73215	0.51296			0.160208	0.198488
0.026867		0.0701275		0.482037	0.0368349			0.276465	0.0411153
4.61157		2.29736		1.85903	0.0500227			3.57703	1.00992
1		0.0277778		1.46294	0.0241019			1.22637	0.0855387
0.0623862		2.86612		0.271487	0.0386539			0.694234	0.853025
0.0300546		1.09426		1.06639	0.223283			1.50236	0.525992
0.656648		0.037796		1.46112	0.176899			0.0765595	0.084121
0.259563		0.0291439		4.3588	0.0291041			0.625236	0.571361
5.21084		1.50729		1.33743	0.0291041			0.756144	0.0311909
3.04098		1.47359		0.257844	0.0404729			0.293478	0.0926276
0.045082		0.85428		0.162347	0.195543			0.0534027	0.558601
0.0396175		2.55055		1.64666	0.0227376			2.19565	0.276938
0.226321		2.73588		0.223738	0.165985			0.621928	0.482514
0.533242		1.14071		0.666667	0.0331969			1.91966	0.978261
0.394809		0.03051		0.611187	0.0354707			0.137996	0.228734
3.10064		0.0327869		1.37426	0.0318326			0.156427	0.655955
2.16621		0.071949		1.03865	0.0286494			0.306238	1.04112
4.00911		0.0255009		0.185084				0.434783	0.0959357
0.344262		0.376138		1.18145				0.0770321	0.0411153
0.278233		2.55055		2.19372				0.235822	0.267486
0.0336976		2.72905		1.55753				0.271739	0.247165
0.621129		2.22541		0.842656				0.0354442	0.127599
1.7714		0.756831		0.042292				1.14036	0.587902
2.6184		0.0801457		1.42383				5.99102	0.568526
0.0318761		0.509563		1.09322				0.11862	1.76134
2.0255		0.121129		0.0809459				0.491966	0.602079
1.27277		0.264572		5.35971				0.10586	0.110586
3.11976		0.553279		0.865848				0.853025	0.763705
2.49727		0.841075		1.90905				0.0652174	1.14887
0.0601093		0.0336976		3.26967				0.185728	0.90879
2.37659		0.0664845		0.0400182				0.0609641	6.02836
1.84381		0.0418943		0.482037				3.31474	1.83648
0.175774		0.585155						2.62476	0.592628
0.600182		0.0819672		0.506139				0.221172	0.113894
2.5214		0.0915301		0.95316				0.159263	0.400756
4.69126		0.255464		0.675762				0.168242	0.0335539
1.80556		0.0482696		0.0413825				1.50851	0.294896
0.717669		0.0482696		0.362892				4.58507	1.99008
2.71175		0.100638		0.249204				0.374764	0.0609641
4.37341		0.03051		0.2392				1.39887	0.0444234
0.0391621		0.21357		0.743974				5.76654	2.64839
0.519581		0.137067		2.47158				5.73677	0.821361
2.21767		0.0364299		0.138245				0.545369	1.91352
0.0286885		1.76958		0.107776				0.0954631	0.577977
0.0997268		0.0277778		0.387449				0.137051	4.51465
0.0382514		3.33197		1.0714				0.444707	0.674386
0.0300546		0.064663		0.482037				4.32514	2.24338
0.048725		0.0250455		2.32924				0.0278828	0.112476
2.199				1.00864				0.10397	0.373346
0.0418943				0.562074				0.372873	0.100662
1.84062				0.226467				1.29159	0.11673
0.255464				0.0327422				0.390359	0.0415879
0.505009				0.689859				5.24291	0.172023
0.765483				0.43065				0.319471	0.063327
5.87022				2.41473				1.10397	0.632325
0.923042				0.0327422				0.0874291	0.23913
0.314663								0.0316635	0.0344991
0.480419				0.0482037				3.01134	0.540643
4.80829				0.0482037				0.0949906	2.08507
0.0459927				1.55298				1.612	0.313327
0.0346084				0.386994				0.370983	0.692344
0.251366				1.62392				1.2897	0.357278
0.142076				0.61528				0.183837	0.0420605
0.0314208								0.141304	0.0335539
0.563297								0.0245747	1.16163
2.3684								1.50189	0.494802
4.09381								0.103497	0.723535
2.85109								1.33979	0.470227
1.78324								1.90028	0.646503
3.11749								0.352552	0.761815
3.28598								0.116257	1.02505
0.057377								0.139414	0.769849
0.164845								0.0997164	0.0236295
0.0291439								0.281664	0.174858
1.02368								0.755198	0.69518
0.836521								0.172023	0.604915
0.0327869								0.474953	0.572306
2.16621								0.055293	0.356333
1.22814								0.793478	0.170605
1.1316								0.13138	0.307183
0.0359745								0.263705	0.970699
0.0387067								0.150284	0.219282
0.719945								0.545369	1.03403
0.0255009								0.771739	1.32231
2.20902								0.189036	1.11011
0.933516								0.0666352	0.0467864
1.10565								0.0293006	0.466919
0.83561								0.277883	0.132325
0.0250455								0.0255199	1.91163
0.0327869								0.112949	3.56333
0.0309654								0.192817	0.237713
								0.0396975	2.06711
								0.471645	2.94754
								0.0378072	0.177694
									0.310491
									0.557656
									0.0477316
									0.0326087
									0.87051
									1.24055
									1.931
									0.687145
									0.135633
									1.08696
									0.588374
									0.0666352
									0.138941
									0.24811
									0.114839
									0.358696
									0.0751418
									0.279301
									0.0964083
									0.39603
									0.193762
									0.312854
									1.02316
									1.05624
									0.0241021
									0.323251
									0.463611
									1.18856
									0.596881
									0.422023
									0.922968
									3.51654
									0.556711
									0.0997164
									0.856333
									0.0302457
									0.383743
									0.564745
									0.100189
									0.370983
									0.331285
									0.0869565
									0.23913
									0.292533
									0.409735
									0.155955
									0.181475
									0.663989
									0.0727788
									0.138941
									0.895085
									0.0278828
									0.951796
									0.126654
									0.607278
									0.283554
									0.765595
									0.136578
									0.0883743
									0.0467864

## Sheet: Fig2E
Control (GAPDH or Actin) normalized values
CSC406			POP092
Control	p53KO		Control	p53KO
1	0.102613		1	0.15581
1	0.290868		1	0.096622
1	0.118068		1	0.117441
			1	0.136581

## Sheet: Fig2G
treatment	pcnt_foci	nuclei	foci to nuclei	organoid
DMSO	443	396	1.11869	1
DMSO	357	381	0.937008	2
DMSO	445	428	1.03972	3
DMSO	782	878	0.890661	4
cent	32	349	0.0916905	1
cent	33	374	0.0882353	2
cent	101	287	0.351916	3
cent	77	470	0.16383	4

## Sheet: Fig2H
Centrinone (uM)	rep1	rep2	rep3
0	1	1	1
0.1	0.39443	0.475134	0.25
0.25	0.621457	0.350538	0.763254
0.5	0.612236	0.48749	0.75
1	0.867005	0.346125	0.782456
10	0.125396	0.0809435	0.0725468

## Sheet: Fig3C
DMSO				Centrinone
0	5	10	20	0	5	10	20	uM XAV
68.4466	116.019	119.418	128.155	12.6214	34.9515	50.4854	107.282
131.553	134.952	111.65	133.01	32.0388	46.1165	89.3204	156.311
100.971	107.767	114.563	110.68	0.485437	7.76699	10.1942	9.70874

## Sheet: Fig3D
DMSO_0XAV	DMSO_5XAV	DMSO_10XAV	DMSO_20XAV	Centrinone_0XAV	Centrinone_5XAV	Centrinone_10XAV	Centrinone_20XAV
0.385564	1.50984	0.385365	0.197256	0.226486	0.150527	0.0936568	0.266455
3.7928	0.8793	1.83734	1.84888	0.389342	0.0620402	0.546033	0.617618
0.964406	0.793995	1.7928	1.55001	0.115331	0.0755617	0.20859	0.38974
0.784251	1.07357	0.0469278	0.813482	0.557765	0.207994	0.65699	0.316365
2.16663	0.373036	0.159873	0.142772	0.364287	0.177172	1.06224	0.587592
0.721813	0.0767548	1.8272	0.0910718	0.551203	0.406244	0.236031	0.790217
0.721217	1.79061	3.85425	2.00119	0.752038	0.661165	0.140585	0.219726
0.0733744	4.00477	1.17697	0.57586	0.436866	0.463313	0.523166	0.469278
1.45178	0.101014	3.17101	0.457745	0.441638	0.214754	0.139789	0.727381
1.25413	1.51978	0.645854	0.998012	0.19825	0.824617	0.16902	0.574269
1.94214	1.1891	0.312587	1.56811	0.438457	0.154106	0.757606	0.400477
0.404852	0.119905	0.228077	0.960827	0.183337	0.156492	0.690197	0.507854
2.26804	1.15172	0.0866972	0.579041	0.412806	0.403659	0.260887	0.378604
1.05548	0.87592	0.573673	0.890237	0.0513024	0.297077	0.206801	0.481408
0.836747	1.97355	1.43607	1.84788	0.598926	0.181945	0.164446	1.02028
1.32969	1.72321	0.771326	0.0407636	0.212766	0.281169	0.38795	0.145357
1.03062	0.0566713	0.625771	3.73255	0.267648	0.194671	0.289123	0.401471
1.89302	1.83376	0.0890833	0.641479	0.173593	0.530523	0.224299	0.663551
0.805528	0.592563	1.43985	0.108769	0.0857029	0.119507	0.519388	0.397494
1.73156	0.0511036	1.63571	0.944721	0.314973	0.493736	0.34659	0.650428
0.620402	1.45098	1.55478	1.61523	0.0948499	0.385763	0.629549	0.8449
0.537682	2.75184	1.0511	1.45198	0.143965	0.281169	0.648837	0.340028
0.513223	1.68721	0.113144	0.313979	0.363889	0.341022	0.862796	0.331477
0.0475244	1.16246	0.43448	1.15073	0.333864	0.271823	0.689799	0.229071
2.72499	0.9827	1.27739	0.0447405	0.10857	0.224299	0.247962	0.382382
0.455757	1.09664	0.417379	1.0684	0.184132	0.699344	0.516405	0.942334
0.527143	0.730165	0.0419566	0.0507059		0.188308	0.20521	0.761185
0.84649	1.1036	0.538875	0.806522		0.124677	0.897196	0.340425
0.583416	0.41718	0.051899	0.239213		0.383774	0.484987	0.43627
3.93935	0.858024	1.38616	1.99741		0.0984291	0.820243	0.290714
1.27759	1.88208	1.38437	0.4828		1.21813	0.368861	0.638894
1.52635	0.206602	0.546232	0.338238		0.145158	0.284749	0.217141
0.111553	0.131835	0.769934	0.0445417		1.26128	0.157685	0.287135
0.696958	5.7244	1.47564	0.0855041		0.232452	0.713064	0.510241
0.472261	0.740704	0.832969	1.68085		0.222708	0.252138	0.488964
0.682641	0.408033	0.276397	0.49314		0.471068	0.37761	0.261682
0.277988	0.643667	2.26009	1.37761		0.3965	0.308809	0.708292
0.548022	0.0578644	0.415391	0.0483198		0.250547	0.25353	0.361702
1.1038	0.0745675	1.24955	0.511831		0.70869	0.24836	0.174389
1.21257	0.0598528	1.30066	0.664148		0.345198	0.235434	0.711871
0.165043	0.460927	0.167031	0.622191		0.324319	0.208391	0.215351
1.28316	0.0978326	0.969974	0.0644263		0.265858	0.749055	1.15172
1.15132	0.846689	0.547425	0.0711871		0.540068	0.399085	0.749851
1.23544	0.040167	1.00616	0.108371		0.485783	0.121098	0.368463
0.148936	1.43388	1.91947	0.472659		0.41718	0.155697	0.227083
0.823225	1.0175	1.38855	0.220919		0.419169	0.2758	0.321336
0.739312	2.97912	1.68185	1.11951		0.537483	0.601909	0.627958
0.219527	0.92762	0.0749652	0.237821		0.0445417	0.498708	0.711275
0.0580632	1.1378	0.623185	2.04076		0.398688	0.487572	0.33784
1.00278	1.55339	0.574667	0.084311		0.300457	0.0910718	0.28793
3.68622	0.0803341	1.02147	0.720024		0.207198	0.573275	0.374428
0.238417	0.635116	0.617817	0.468085		0.610857	0.46888	1.41539
0.923842	0.804136	0.071386	0.896799		0.317359	0.516803	0.227878
0.679459	0.112945	1.21018	0.95168		0.484589	0.533506	1.15331
1.35395	1.56472	0.84828	0.813084		0.649036	0.469875	0.405647
0.151123	0.449791	1.33148	1.08789		0.182342	0.375422	0.328097
1.3625	1.20402	1.32531	0.059654		0.0457347	0.319746	0.114138
1.0684	0.922848	2.48081	0.351959		0.262478	0.379797	0.278982
0.557765	0.269238	0.359515	0.1207		0.496719	0.421953	0.311991
0.592165	0.671704	1.95586	0.56373		0.600119	0.339829	0.564725
2.18791	0.70511	0.475045	0.508252		0.318155	0.285544	0.941539
0.0801352	0.523166	1.62557	0.210579		0.367866	0.23106	0.0489163
0.586797	0.456751	0.965401	3.45397		0.0966395	0.448002	0.104593
1.8793	1.02724	0.284749	1.53549		0.243388	0.295685	0.062239
0.676079	0.705707	0.417379	1.517		0.462517	0.240207	0.527739
1.94134	1.15212	0.978525	0.525154		0.66892	0.245377	0.291708
1.78962	1.02366	1.05866	1.44442		0.128853	0.666733	1.25592
1.57487	2.23981	0.0509047	0.268045		0.139789	0.21555	0.323921
0.66733	2.19547	0.0886856	0.849672		0.349771	0.683038	0.153112
0.171605	0.0524955	1.8622	1.2927		0.40525	0.0475244	0.65858
0.544243	0.177968	0.0904752	0.238218		0.125671	0.86717	1.54146
1.02804	2.34917	1.39968	0.340227		0.160867	0.145954	0.796779
1.33446	2.5343	1.11573	1.73514			0.311991	0.639491
1.41221	1.75721	1.04196	0.115132			0.232849	0.677868
0.252734	0.458739	1.76278	3.21356			0.511434	0.49652
1.54922	1.35077	1.23782	0.0831179			0.575065	0.0870949
0.706502	1.96878	0.227083	0.798966			0.432094	0.466295
0.638298	0.0616425	1.1038	0.101809			0.30523	0.211971
1.09823	0.399682	1.30364	0.263074			0.455757	0.287334
1.3094	0.675283	0.627162	1.4144			0.272221	0.501094
0.222708	0.111752	0.0433486	1.46988			0.281368	0.511036
0.482203	0.894214	1.06522	1.33784			0.467489	0.460728
0.084311	0.23623	0.971565	0.559952			1.51263	0.181945
0.539869	0.303042	1.18294	0.396103			0.596341	0.259893
0.890634	1.25472	0.0580632	0.0876914			0.372639	0.523762
1.29469	0.886856	0.0783456	0.526347			0.72241	0.762776
1.26109	2.46729	1.89998	0.227878			0.243985	0.202824
0.877113	0.603699	0.316166	2.38258			0.56373	0.157288
0.750249	1.58004	0.374031	0.897196			0.230861	1.11811
0.730165	1.10042	0.496918	0.0403659			0.540465	0.152714
0.659773	0.107974	2.02506	0.376814			0.15351	0.258103
0.0465301	0.0473255	0.915291	0.72758			0.449592	0.219328
0.835355	1.30921	0.711076	1.4832			0.186518	0.162458
1.3615	0.064824	0.459137	0.0419566			0.446808	0.490157
0.731358	0.0556771	0.0407636	1.12786			0.854047	0.399682
0.495327	0.607477	0.710678	0.399682			0.523762	0.59654
1.04733	1.59694	0.0930602	0.079141			0.244581	0.376417
0.424935	0.128654	1.02147	0.516405			0.381189	0.694572
0.236826	0.0397693	1.07417	1.65838			0.481607	0.129449
0.0495128	0.742692	0.0811295	0.617817			0.130443	0.0857029
0.520581	0.0733744	0.041559	0.2758			0.286936	0.522171
0.662358	1.36866	0.188904	0.231458			0.66554	0.650229
1.13442	0.968185	0.970372	1.74488			0.515411	1.15311
0.157089	1.20441	1.26287	1.931			0.435673	0.478425
0.657984	0.222509	0.86379	0.248161				0.484788
0.0644263	0.233844	0.948499	0.406641				0.999404
0.522569	0.564725	0.81726	0.0475244				0.464506
1.05806	0.0757606	1.08491	0.763372				0.293498
2.76218	1.04474	0.927222	0.0604494				0.166037
0.63273	0.482203	0.256115	0.176775				0.395307
3.29747	1.04812	0.0522967	0.467687				0.733943
0.826805	0.700537	0.220123	0.051899				0.197256
2.63213	0.890436	1.27858	1.38576				0.433287
0.599523	0.0606482	0.0471267	1.80871				0.612249
1.48797	0.598727	2.50626	0.686419				0.38457
1.0682	0.24995	0.123285	0.0821237				0.260887
4.51124	2.04852	0.69477	1.94313				0.489561
0.706502	1.95884	1.2587	1.32571				0.276596
0.935773	0.649234	0.514416	0.0443428				0.744084
1.11215	0.57924	0.110758	1.37045				0.341221
1.26109	0.964208	0.044144	0.517399				0.487373
0.0638298	0.668125	0.106781	0.821833				0.629748
0.100616	0.607079	0.120302	1.30921				0.47922
1.09545	0.0990257	1.95248	0.150726				0.627162
0.758401	0.62756	0.618214	0.0435474				0.143567
0.531517	0.804534	0.811295	0.984291				0.103003
1.86081	1.46252	0.618413	0.0407636				0.315172
2.00457	0.354743	0.0888845	0.118115				0.258103
1.11255	1.0006	0.164049	0.166832				0.399881
1.81269	0.0747663	1.16246	0.086896				0.195466
0.897196	0.169218	0.733148	0.902565				0.155896
0.537682	0.0723802	0.216743	1.14078				0.493736
0.775104	0.304832	0.429708	0.261483				0.301452
1.46073	0.0598528	0.163253	0.963213				0.288328
0.301849	0.0811295	1.08709	1.14953				0.763969
0.156492	0.561941	1.17101	0.264864				0.520382
2.27063	0.258898	0.241002	0.198847				0.30006
0.667926	0.0403659	0.894214	0.631736				0.207596
1.31497	1.20879	2.20859	1.15669				0.894611
0.430105	0.362299	0.944522	1.11633				0.779678
0.0423543	0.0902764	0.0660171	1.06721				0.140187
	0.0815271	0.536488	0.0407636				0.653211
	0.499503	0.964009	0.758401				0.440644
	0.380593	0.802346	2.28554				0.131239
	1.52734	1.94711	0.107576				0.415192
	1.25771	0.479419	0.713661				0.0956453
	0.701929	0.990455	0.55518				0.492344
	0.787035	1.15729	1.10579				0.326109
	2.40127	1.47882	0.466295				0.440048
	0.551998	0.0566713	0.747067				0.144164
	0.447803	0.0783456	0.590972				0.672897
	2.51402	0.552197	1.4138				0.160469
	1.30404	0.779479	1.06403				0.131239
	1.64168	0.533705	0.855637				0.338238
	2.33744	1.14039	0.374826				0.326109
	1.53808	0.145357	2.6554				0.417976
	1.23643	1.28952	0.68622				0.263273
	0.199642	1.63372	2.38238				0.29489
	1.51481	0.794392	2.53848				0.288924
	1.87433	0.112547	0.193478				0.607079
	1.11792	0.617618	0.226884				0.240207
	0.687015	1.44999	0.0614436				0.200636
	0.916285	0.887254	0.158879				0.549016
	0.406443	0.570491	1.00438				0.286737
	1.48061	2.98787	0.635912				0.226288
	3.57188	1.08153	1.35653				0.326904
	0.779081	0.0693975	2.09425				0.570889
	0.923444	0.584013	1.03341				0.47067
	1.92325	0.0550805	0.583814				0.254723
	0.0407636	0.989859	0.365281				0.305627
	1.64884	0.702525	1.16067				0.408431
	0.181547	0.404852	0.0540863				0.30682
	0.0715848	0.0491151	0.625771				0.412806
	0.765361	1.35295	1.22947				0.253728
	0.43627	0.419964	0.49652				0.386757
	1.67648	0.685425	0.508053				1.10579
	0.530722	0.880692	0.0528932				0.65003
	0.746471	0.390336	0.117121				0.1724
	0.617817	0.399881	0.758401				0.135812
	1.64466	2.83217	1.75979				0.152714
	0.152317	3.72917	0.378405				0.443826
	0.202028	0.929608	0.604494				0.362497
	0.646848	1.16962	1.40088				0.173593
	1.38318	0.503877	0.635116				0.57924
	0.0443428	0.438457	0.577053				0.573872
	0.771127	1.32929	2.39889				0.252734
	1.97137	0.773116	1.77431				0.221913
	2.52714	0.257109	0.396699				0.169417
	0.451382	0.521376	1.31935				0.29827
	0.0548817	0.0954464	1.20839				0.485186
	1.78624	1.21316	0.66554				0.2758
	2.14436	3.32631	1.36707				0.316962
	0.169417	2.46411	0.116723				0.327501
	0.200835	0.580632	1.28992				0.287135
	0.352754	1.41519	0.94651				0.519388
	0.366673	0.228276	1.89044				0.202824
	1.22688	0.569696	0.0574667				0.328097
	0.121098	0.0399682	1.20342				0.0505071
	0.143369	0.782462	0.0501094				0.161066
	0.541261	0.0650229	0.715848				0.615828
	0.459535	0.369059	0.180752				0.212368
	0.73792	1.52933	0.0409624				0.221316
	3.01312	0.854842	0.701332				0.0912706
	1.30563	1.42931	0.880891				0.339232
	2.90674	0.0540863	0.286737				0.442235
	1.44999	0.118513	0.0670113				0.429907
	1.58779	0.086896	0.0805329				0.129052
	2.26566	0.0405647	1.56194				0.215947
	0.806323	0.103599	1.22867				0.846291
	1.35753	1.31716	1.09644				0.139392
	2.01014	0.333466	0.0419566				0.275204
	0.0507059	0.0397693	0.950885				0.236031
	0.0988268	0.611056	2.69338				0.819845
	0.278187	1.14933	0.157487				0.376019
	2.98966	1.23066	1.22072				0.775104
	0.394114	0.423146	0.446411				0.440644
	0.234838	1.14894	1.96818				0.206602
	1.48698	1.45496	0.801551				0.300656
	1.2062	0.97594	1.67886				0.181149
	0.118115	0.630344	0.192682				0.169417
	0.853251	0.605886	1.15092				0.16723
	2.79121	0.222509	0.343607
	1.93975	0.775104	0.102406
	0.854444	0.772917	2.18851
	1.74269	0.3104	1.38437
	0.821237	0.343408	0.574667
	0.520779	0.901173	0.946908
	0.364088	1.11772	2.11811
	0.385365	1.42315	0.0475244
	0.22927	0.302446	0.218731
	0.472062	4.0169	0.145755
	1.31776	0.346789	0.0403659
	0.895606	0.803738	0.0417578
	0.950686	0.522171	1.35952
	0.536488	0.0548817	1.18711
	0.700736	0.635713	2.85007
	0.38974	0.921058	1.94452
	0.375621	0.220123	0.643866
	0.123683	0.0638298	0.531318
		0.0509047	1.04514
		0.104395	0.158879
		0.0560748	2.16803
		4.36449	1.61304
		0.0483198	0.541658
		0.578047	1.03997
		0.0530921	0.394711
			1.2243
			0.825612
			0.620402
			1.28415
			0.954464
			1.13263
			2.7759
			0.551601
			0.0552794
			0.898191
			0.894214
			1.64406
			0.463313
			0.0483198
			0.270233
			0.577252
			0.231458
			0.295884
1.08068	0.50737	0.28239	1.09853	0.207137	0.217998	0.173002	0.262219
1.14585	1.22731	0.894492	1.05974	0.22	0.229635	0.655547	0.470908
0.365399	0.589604	1.12956	1.05974	0.19	0.283165	0.173778	0.233514
1.12258	1.8014	0.889837	1.02715		0.215671	0.291699	0.159038
1.1924	1.86268	0.355314	1.24825		0.260667	0.491078	0.156711
0.943367	0.761831	1.18076	1.43057		0.171451	0.28782	0.364624
0.661753	1.55547	0.792087	0.602793		0.543832	0.196276	0.209465
1.24205	0.597362	1.40031	2.32118		0.480217	0.432118	0.156711
1.11404	0.435221	0.677269	0.852599		0.221877	0.757176	0.235066
1.4903	0.187742	2.43057	0.321955		0.171451	0.156711	0.253685
2.06206	1.37161	1.02483	0.55159		0.237393	0.288596	0.268425
0.55159	0.856478	0.841738	1.23584		0.190846	0.394104	0.295578
1.33747	0.231963	1.8557	0.53142		0.249806	0.290923	0.225756
1.57486	0.896819	0.629946	0.934833		0.17533	0.156711	0.2436
1.173	0.982157	0.694337	0.449961		0.307215	0.361521	0.359193
1.62684	1.09309	1.15904	0.928627		0.412723	0.570985	0.23429
1.00466	1.71606	1.35687	0.87277			0.416602	0.684251
0.647013	0.768813	1.14973	0.709077			0.526765	0.221102
0.895268	1.07758	0.973623	0.891389			0.283941	0.221877
1.02715	0.668735	1.42901	0.543832			0.245151	0.359969
0.7564	0.940264	1.03258	0.820791			0.297905
1.34445	1.52832	0.886734	0.459271
1.36152	0.615981	1.66486	0.545384
3.24593	0.401086	2.12413	0.379364
1.18154	0.198604	1.2661	2.22576
0.656323	0.861133	1.25601	0.56633
0.955004	1.87199	0.787432	1.14818
1.65167	1.0993	2.22808	0.565555
0.757176	0.681924	1.57021	1.2886
0.710628	1.14818	1.36307	0.240497
1.18386	1.32739	1.93639	0.365399
1.14973	1.88829	0.963538	1.64391
2.38867	0.615981	0.78588	0.802948
0.977502	1.82855	1.52366	0.692009
0.434445	0.561676	1.79209	1.59969
0.359193	2.19007	0.951125	0.851047
0.877424	1.00466	0.266873	0.775019
0.71218	2.1218	0.644686	0.474011
0.544608	2.17533	1.0287	0.962762
0.962762	0.38557	1.10628	0.725368
0.997673	0.782777	0.5609	0.94104
1.50349	1.10396	1.62141	0.619085
0.74166	1.35454	1.00621	0.896043
0.906905	1.61676	0.670287	0.965089
1.79364	0.405741	0.564003	0.232739
1.30334	0.253685	0.366175	0.880528
1.18464	1.09542	0.435221	0.643134
1.0962	0.57564	1.01241	0.244375
1.80527	0.719162	0.266098	1.41427
0.40962	0.754073	1.62529	0.405741
1.07603	0.422033	2.2723	0.769589
0.501939	0.515128	2.71761	1.22653
1.61986	0.265322	0.997673	0.487199
0.829325	0.437549	1.42901	0.688906
0.59969	1.82622	0.329713	1.67572
0.34678	1.24438	0.379364	0.955004
1.26842	0.696664	0.466253	1.57874
1.74942	0.876649	1.79597	0.350659
0.296354	0.236618	1.18464	0.30256
1.60745	1.93018	1.72149	1.61521
0.530644	2.62296	1.38091	0.20481
1.70442	0.429015	1.10473	0.320403
0.640807	1.15128	2.1474	0.429015
0.702095	0.652444	0.889837	0.519783
1.26687	0.480217	1.23972	0.164469
0.479441	0.792087	0.869666	0.806827
1.03646	1.74399	0.858805	1.57254
1.69589	0.67339	0.820016	0.979054
1.59271	0.372382	1.2723	0.948022
0.997673	0.919317	0.470132	0.56633
1.33126	1.93639	0.703646	1.00155
1.22265	0.377036	0.365399	0.59969
0.686579	0.722265	1.08689	0.840186
0.991466	1.45694	0.890613	1.10473
0.928627	0.31187	0.211792	0.277735
1.14352	0.701319	1.46625	0.275407
0.456168	2.13887	0.85803	0.375485
2.06361	0.815361	1.16214	1.18154
0.774244	0.778898	1.02095	0.434445
0.967417	2.32428	0.632273	0.731575
0.61986	1.38091	2.97828	0.643134
0.354538	1.21102	1.53064	4.19783
0.38014	1.31265	0.930178	0.379364
0.339798	0.169899	0.183864	0.705198
1.0287	1.65089	1.16524	0.774244
1.05043	1.43444	0.693561	0.651668
0.530644	0.402638	1.91777	0.426687
2.40807	0.610551	1.34135	0.432894
0.412723	0.737781	1.29325	0.661753
1.1699	0.314197	0.912335	0.592708
0.441427	1.28782	1.87742	1.46858
1.19938	0.589604	0.880528	0.558573
2.61365	1.48332	0.671839	1.04189
1.92552	0.755625	1.263	2.173
0.661753	1.10318	1.03336	0.705198
0.701319	0.354538	0.335143	0.968192
0.40962	0.54616	0.319628	0.517455
0.340574	2.71761	0.979829	0.726144
0.681148	1.87044	2.17068	0.777347
1.18697	1.02638	1.09077	1.03801
0.93173	1.91777	0.402638	0.78045
0.248254	1.4872	0.325058	1.0225
1.45306	0.685803	2.06051	0.723817
1.14585	0.49263	0.917766	0.457719
0.763382	1.53685	1.20171	0.702095
0.799845	2.44918	0.903801	0.692785
1.5353	1.69356	0.578743	0.781226
0.371606	1.48953	0.59038	0.550815
1.66874	0.394104	0.48332	2.23895
0.198604	1.04112	1.64857	0.722265
1.33204	0.66796	2.15128	0.992242
0.754073	0.888285	1.1761	0.454616
0.751745	0.685803	1.34833	0.262995
0.650892	0.298681	0.916214	0.571761
2.57564	2.21645	0.715283	1.31032
0.893716	1.17766	1.08301	1.17533
1.10163	0.772692	1.96276	0.515128
1.15438	0.228084	1.22498	0.608223
0.968968	0.369279	1.20093	0.377036
1.03801	1.56866	0.56633	0.67339
0.89294	0.578743	0.622188	0.73623
0.9263	0.818464	1.44065	0.547711
0.861908	0.626842	1.01396	0.476338
0.903026	0.950349	0.852599	1.07913
1.0706	0.695888	1.43522	0.536075
0.28239	0.900698	2.34135	1.19705
0.98526	0.754073	0.917766	0.608223
1.59659	1.82467	1.11559	0.90768
2.59736	1.38324	1.59891	0.580295
0.816137	0.527541	0.92242	0.627618
1.16835	0.188518	4.01784	0.607448
0.655547	0.660977	0.712956	0.723041
1.0194	0.386346	1.12878	2.46237
2.03801	0.597362	0.467805	0.962762
0.701319	1.64236	0.911559	0.609775
0.155935	0.901474	1.29635	0.731575
1.85337	1.01474	1.65244	0.850271
1.23274	1.47168	3.06827	1.45306
0.840186	0.802948	0.170675	0.585725
0.770365	2.01552	1.60667	1.14352
1.2692	0.642358	1.21722	1.5865
0.720714	0.737005	0.496509	0.595035
2.09697	1.30644	0.470908	1.66641
1.07448	1.02405	0.384794	1.85648
2.11637	0.701319	0.861908	1.0993
0.328161	2.28937	1.1249	0.812258
0.474787	0.950349	1.62529	0.408068
1.33359	1.218	0.951125	0.511249
1.11715	1.83864	0.447634	0.344453
0.788208	0.186967	0.806827	1.19938
0.478666	0.733127	1.85648	1.59426
0.719162	1.18542	0.597362	1.91233
0.636928	1.61365	0.626842	1.44531
0.928627	0.568658	1.19783	0.738557
1.30799	1.00621	1.62529	1.03801
0.314197	0.246703	1.14585	1.82933
1.23662	0.924748	0.387898	0.797517
0.350659	1.06129	0.97052	1.11482
1.15283	0.377812	0.911559	0.794414
0.478666	1.27774	0.733127	0.936385
0.806827	0.603569	0.321179	0.973623
0.906905	1.53297	0.648565	0.806827
0.411947	1.89915	1.09775	0.903026
0.621412	1.25136	0.568658	0.899147
0.474787	0.481769	1.89682	0.203258
1.50272	1.98681	1.23584	0.70287
0.755625	0.851047	0.684251	1.45539
0.709077	1.46005	0.8045	0.639255
0.368503	0.77114	1.6571	0.360745
0.634601	0.807603	2.4104	1.4166
0.486424	1.06982	0.265322	1.28316
0.894492	0.632273	1.09309	0.625291
1.05353	0.797517	0.578743	1.43444
0.980605	1.11947	1.14352	0.410396
0.633049	1.74787	0.576416	0.851047
0.562451	0.868115	1.02172	1.23894
0.513576	1.6059	1.03181	1.17533
1.08999	0.298681	0.364624	1.263
0.39488	2.24282	2.56323	1.03957
0.224981	0.919317	1.68813	0.373933
0.453064	1.82079	0.565555	0.845617
1.06594	1.49496	0.995345	1.98448
0.239721	0.604344	0.558573	0.587277
0.584174	0.690458	1.48332	1.14119
0.569434	0.262995	0.704422	1.10706
0.867339	0.702095	1.97905	1.45074
0.784329	0.987587	3.20714	0.522886
1.41583	1.17921	0.818464	0.732351
0.321179	0.542281	0.86346	0.855702
1.1986	1.35454	1.1249	1.11171
1.92785	1.73933	0.930178	1.08922
0.974399	0.283941	0.594259	0.630722
0.30256	2.35299	1.8076	0.345229
1.36617	1.33204	0.5609	1.40652
1.17378	1.59271	0.742436	0.286268
0.207913	0.692009	1.2948	0.990691
2.0256	0.742436	1.18154	0.389449
0.369279	0.999224	0.5609	0.349108
2.16137	0.571761	0.630722	0.336695
1.25834	0.705974	0.162917	0.501164
0.678821	0.616757	1.29403	1.18386
1.50737	0.320403	0.494181	0.435997
1.74864	0.239721	1.2436	0.185415
2.33126	0.840186	0.632273	0.469356
0.369279	1.59891	1.16835	0.283165
0.865012	2.44763	0.685027	0.449961
0.188518	0.823894	0.998448	1.66563
0.623739	0.933282	0.383243	0.633049
	0.960434	1.80993	1.14973
	1.50116	0.280838	0.491854
	0.76571	0.50737	1.07448
	0.730799	0.624515	0.340574
	0.80993	1.11715	0.461598
	1.54461	0.791311	1.84872
	2.27075	1.2211	0.224981
	0.861133	0.766486	1.22343
	1.57719	1.08068	1.69278
	0.503491	0.752521	0.501164
	1.00698	0.276183	0.336695
	1.64701	1.9263	0.214119
	0.838635	1.58262	1.26687
	1	0.695113	0.8782
		0.519783	1.67727
		0.795966	1.24981
		1.23739	0.726144
		0.606672	0.659426
		1.38091	0.329713
		0.953452	0.3173
		0.992242
		1.01396
		0.781226
		0.838635
		1.05741
		0.652444
		0.549263
		0.502715
0.82199	1.53298	1.01571	0.621989	0.518325	0.774869	0.710995	0.595812
0.594764	1.38325	0.446073	0.642932	0.245026	0.564398	0.621989	2.40419

## Sheet: Fig3F
GAPDH normalized values
DMSO	XAV939	rep
0.95	0.363086	1
1	0.374613	2
1.05	0.257261	3

[truncated: 10 more sheets: Fig3H, Fig3I, Fig4A, Fig4B, Fig4D, FIg4G, Fig4H, Fig4J, S1 Fig., S2 Fig.]
